# Supplementary material for: Correction: Identification of a disulfide bridge important for transport function of SNAT4 neutral amino acid transporter
Source: PLoS One. 2025 Jul 31;20(7):e0329196. doi: 10.1371/journal.pone.0329196 (PMC12312896; doi:10.1371/journal.pone.0329196)
Supplement: S2 File — Image data underlying repeat data for Fig 5. This file includes repeat data for Fig 5 MTSEA biotinylated - SNAT4, lanes 1–4. (ZIP) [file pone.0329196.s002.zip]

Archive with 1 entries (1 files):
- S2 File/Repeat data - Fig 5. MTSEA biotinylated - SNAT4, lanes 1-4.jpg
